# Supplementary material for: The TIP60-CD44 Axis Modulates Colorectal Cancer Stemness
Source: Cells. 2025 May 9;14(10):686. doi: 10.3390/cells14100686 (PMC12110716; doi:10.3390/cells14100686)
Supplement: Supplementary file 1 [file cells-14-00686-s001.zip]

Archive with 1 entries (1 files):
- cells-3529121-supplementary.pdf
